# Supplementary material for: Virtual patients in the acquisition of clinical reasoning skills: does presentation mode matter? A quasi-randomized controlled trial
Source: BMC Med Educ. 2017 Sep 15;17:165. doi: 10.1186/s12909-017-1004-2 (PMC5603058; doi:10.1186/s12909-017-1004-2)
Supplement: Supplementary file 1 — Raw dataset (XLSX 26 KB). [file 12909_2017_1004_MOESM1_ESM.xlsx]

## Sheet: Additional file 1
_varname	topic	stud_short_01	stud_short_02	stud_short_03	stud_short_04	stud_short_05	stud_short_06	stud_short_07	stud_short_08	stud_short_09	stud_short_10	stud_short_11	stud_short_12	stud_short_13	stud_short_14	stud_short_15	stud_short_16	stud_short_17	stud_short_18	stud_short_19	stud_short_20	stud_short_21	stud_short_22	stud_short_23	stud_short_24	stud_short_25	stud_short_26	stud_short_27	stud_short_28	stud_short_29	stud_short_30	stud_long_01	stud_long_02	stud_long_03	stud_long_04	stud_long_05	stud_long_06	stud_long_07	stud_long_08	stud_long_09	stud_long_10	stud_long_11	stud_long_12	stud_long_13	stud_long_14	stud_long_15	stud_long_16	stud_long_17	stud_long_18
item01_1	1	1	0	1	2	1	2	-2	1	0	1	2	2	2	2	2	1	1	1	1	1	1	1	1	1	2	1	0	1	1	1	1	2	1	1	2	1	1	1	1	1	1	-1	1	2	-1	0	2	0
item01_2	1	1	0	-1	1	1	0	-1	0	1	1	0	0	1	0	-1	1	0	1	0	1	0	0	0	0	-1		2	-1	0	0	0	0	-1	-1	0	1	-1	-1	1	2	-1	0	-1	0	-1	1	-1	-1
item02_1	1	0	-1	-2	1	-2	-1	-1	-1	-1	-1	-2	-1	-1	-1	-1	-2	-2	-1	-2	-2	-1	-1	0	-2	-2	-1	-2	-2	-2	-2	-2	-1	-1	-2	-1	0	-2	-2	-2	-2	-2	0	-2	-2	-2	-1	-1	-1
item02_2	1	2	1	1	-1	1	1	1	1	2	1	2	2	2	2	1	1	1	-1	1	1	1	1	1	1	1	1	1	1	1	2	1	-1	1	2	1	1	2	1	1	1	1	1	1	0	1	2	1	1
item03_1	1	1	2	1	1	1	1	-1	1	1	1	0	0	0	0	1	0	0	-1	0	1	0	0	0	-1	1	0	0	0	1	0	1	1	1	0	0	0	1	0	1	0	0	0	1	1	1	0	1	0
item03_2	1	-1	-2	-2	0	-2	0	1	-1	-2	1	1	1	1	1	2	-1	1	1	1	-2	1	0	1	1	-2	2	1	-2	-2	-2	-2	1	-1	2	1	1	-1	-2	1	1	1	-2	1	2	-2	1	-2	-2
item04_1	1	2	2	1	2	2	2	2	2	1	2	1	1	1	1	2	2	2	2	1	1	2	1	1	2	2	2	2	2	1	2	2	2	2	2	2	2	2	2	2	2	2	1	2	2	2	1	2	2
item04_2	1	1	-1	-1	-1	1	1	-1	0	0	0	2	-1	-1	-1	1	1	1	-1	0	1	1	1	1	1	1	0	1	1	2	1	-2	0	1	1	1	1	2	1	1	1	1	2	1	2	1	1	0	1
item05_1	2	-1	-1	-1	1	-1	0	0	0	-1	-1	-1	-1	-1	-1	-2	-1	-2	-1	-2	-2	0	-1	-1	-1	-2	0	-1	-1	-1	0	0	-2	-1	-1	-1	1	-2	-1	-1	-1	-1	-2	-2	0	-1	0	-2	-1
item05_2	2	1	0	2	1	2	0	2	2	0	1	1	1	2	2	2	2	2	2	2	2	2	2	2	0	2	2	1	2	1	1	2	2	1	2	1	2	1	2	2	2	2	1	2	0	2	1	2	2
item06_1	2	1	2	1	0	1	2	1		1	1	1	0	2	1	-2	1	1	1	1	2	0	1	-1	1	0	1	1	0	2	1	0	0	0	2	1	2	1	2	2	1	1	2	1	1	1	1	2	1
item06_2	2	0	-1	1	1	0	0	0	0	0	0	0	0	0	0	0	0	0	0	-1	-2	0	1	0	-1	0	0	0	0	0	0	0	0	0	0	0	0	0	0	0	0	0	0	-1	-1	-1	-1	0	0
item06_3	2	1	2	1	1	1	0	2	2	0	-1	1	2	-1		1	2	1	2	1	2	2	2	2	2	2	0	2	0	2	-1	0	2	2	2	2	2	0	1	2	2	2	2	2	1	-2	1	0	-1
item07_1	1	2	-1	0	1	0	0	0	0	0	0	1	1	0	0	0	0	1	0	0	0	1	0	0	1	1	1	1	0	0	1	0	-2	0	0	0	1	0	0	1	0	0	1	0	1	1	0	0	0
item07_2	1	2	1	-1	2	1	0	-1	0	-1	0	0	1	0	-1	-1	-1	1	-1	1	-2	-1	-1	0	-1	-1	1	1	-1	0	-2	1	-2	-1	-2	1	-1	0	1	0	-1	-1	-1	0	1	-1	0	0	0
item07_3	1	2	0	-1	1	-2	0	-1	-2	-1	1	-1	-1	-1		-2	-2	-2	-1	-2	2	-2	-2	-1	-2	-2	-1	-2	1	2	2	1	-2	-2	-2	1	-2	-2	-2	2	0	0	0	1	-2		-1	-1	-2
item07_4	1	2	1	1	1	1	0	-2	0	0	1	1	1	2	1	1	1	2	2	0	1	2	1	2	1	-1	-1	0	2	1	2	-2	2	1	2	1	2	0	1	1	1	1	1	2	1	-1	1	2	0
item08_1	1	2	2	1	1	2	2		2	1	1	1	1	2	2	1	1	2	2	1	2	2	1	2	1	1	-1	2	2	2	1		1	2	2	1	1	2	2	1	2	2	2	2	2	2	1	2	2
item08_2	1	0	-1	-2	0	-1	-1	-1	-2	-2	0	-1	-1	-1	-2	-1	-1	-1	-2	-1	-2	-1	-1	0	-1	0	-2	-2	-1	-2	-2	-1	-1	-1	-2	-1	-1	-2	-1	-1	-2	-1	-2	-2	-2	-2	-1	-1	-2
item08_3	1	0	0	1	0	0	0	1	0	0	1	1	0	0	1	1	0	0	0	0	0	0	0	0	0	0	1	0	0	0	0	0	-2	1	0	0	0	0	0	0	0	0	0	0	0	0	0	0	0
item09_1	1	-1	-1	-1	2	-1	-1	-1	-1	-2	-1	-2	-2	-1	-2	-2	-1	-1	-1	-1	-2	-1	-1	-1	-1	-1	-2	-2	-1	-2	-2	-1	-1	-1	-1	-1	-1	-1	-1	-1	-2	-1	-2	-2	-1	-2	-1	0	-1
item09_2	1	1	2	1	1	1	1	2	1	0	1	1	1	1	1	1	-1	1	1	1	-1	-1	0	0	1	1	1	1	1	1	1	1	0	1	1	1	1	0	0	0	1	1	1	1	0	1	1	1	0
item09_3	1	2	0	-1	1	-1	0	-1	0	-1	-1	1	1	0	1	-1	-1	-1	-1	-1	2	-1	0	-1	0	0	-1	0	0	-1	-1	-2	-2	-1	-2	0	0	-1	0	0	-1	0	0	0	0	1	-1	-1	0
item09_4	1	-1	0	-2	1	0	-1	-1	-1	-2	0	-1	-1	-1	-2	-2	-2	-1	-1	-1	-2	0	-1	-1	-1	-1	0	0	0	0	-1	0	-2	0	0	-1	-1	-1	0	-2	0	0	-2	0	2	2	1	-1	0
item10_1	1	0	-1	-2	0	-1	-1	-2	0	-1	-1	1	1	-1	1	-1	-1	-1	1	-2	1	-1	1	1	-1	-1	-1	-1	-2	-1	1		1	-1	-1	0	1	-1	-1	-1	-1	1	-1	-1	2	-1	0	-1	-1
item10_2	1	1	2	1	2	1	1	1	1	1	-1	1	1	1	2	1	1	1	1	1	2	-2	1	2	-1	1	1	1	1	1	1		1	1	1	1	1	1	2	1	-1	1	2	1	1	1	1	2	1
item10_3	1	2	1	1	2	2	2	2	0	2	1	2	2	0	1	2	2	1	2	1	2	-1	2	2	1	2	0	1	-1	2	1		2	2	-2	2	2	-1	0	1	1	1	1	2	2	1	1	2	-2
item11_1	1	0	2	1	0	-1	0	-1	1	-1	1	0	0	-1	-1	-1	-1	-1	-1	0	-2	-1	-1	0	1	-1	-1	1	0	-1	-1	1	-1	-1	-2	1	1	0	1	0	-1	-1	1	-1	-1	0	0	0	0
item11_2	1	0	0	1	1	1	1	1	1	1	0	1	1	1	1	1	1	1	1	1	2	0	1	1	0	-1	1	0	0	1	1	1	1	1	-1	0	-1	0	0	1	1	0	0	1	2	1	1	1	1
item12_1	1	1	0	-1	2	-1	-1	2	-1	-1	-1	-2	-1	-1	-1	-1	-1	0	-1	-1	-2	-2	-1	-2	-1	-1	-1	0	-1	-1	-1	0	0	-1	-1	-1	-2	-2	-2	-1	-2	-1	-1	-2	-2	-2	0	-1	-1
item12_2	1	0	-1	0	0	0	0	0	0	0	0	-2	0	-1	0	0	0	-1	0	0	-1	-1	0	0	0	-1	0	0	0	0	-1	-1	-1	0	0	0	0	0	0	0	-1	-1	0	0	0	1	0	0	0
item12_3	1	-1	-1	2	0	1	2		2	1	-2		1	-1	-1	1	0	-1	2	-1	-2	1	1	0	1	-1	0	1	0	-1	1	-2	1	1	0	1	1	0	-1	-2	2	1	2	0	2	-1	1	1	-1
item13_1	1	-1	-1	0	0	0	0	0	0	0	-1	-1	-1	-1	-1	-1	0	-1	-1	-1	0	0	0	0	0	-1	-1	-1	-1	0	-1	-1	0	0	0	-1	-1	0	-1	-1	0	-1	-1	-2	0	-1	-1	0	-1
item13_2	1	0	2	1	1	1	1	2	1	1	1	1	2	1	2	1	1	1	1	1	1	1	1	1	1	1	1	1	1	1	1	1	0	1	1	1	2	1	2	1	1	1	1	1	1	1	1	1	1
item13_3	1	1	1	2	1	2	2	2	2	2	2	1	2	2	2	2	2	2	2	0	1	2	1	2	2	2	2	2	2	2	2	0	0	2	0	2	2	2	2	1	2	2	2	1	2	2	2	2	2
item14_1	1	-2	2	1	2	1	1	1	0	1	1	1	1	0	1	1	1	1	1	1	1	1	0	1	1	-1	0	1	1	1	1	0	-2	-1	1	1	-1	1	1	0	1	1	1	1	0	-1	1	2	1
item14_2	1	-1	-1	-1	0	-1	0	1	0	-1	1	-1	-1	-1	-1	-1	-1	0	-1	0	0	-1	-1	-1	-1	0	-1	1	0	1	1	0	0	1	0	0	-2	-1	1	0	-1	0	1	-1	-1	1	0	-2	0
item14_3	1	-2	-2	-2	1	-1	0	-2	-1	-1	-2	0	-1	-2		-2	-1	-2	-2	-2	-2	-2	-2	-1	-2	1	0	-1	0	-1	-1	0	-2	-2	0	0	0	-1	-2	-2	-2	-2	-2	-2	1	-2	-2	-2	-2
item15_1	1	1	0	-1	-1	-1	0	-1	-1	-1	-1	1	-1	-1	0	-2	-1	-1	-1	-1	-1	-1	-1	0	0	-2	-1	0	-1	0	-2	0	0	-1	-1	0	-1	0	-2	-1	1	-1	-2	-2	2	0	0	-1	-1
item15_2	1	0	2	-1	2	-1	0	1	0	-1	1	1	1	0	1	0	0	1	1	0	1	1	-1	0	1	-1	0	1	0	-1	1	1	1	1	1	0	0	0	1	1	-1	0	-1	1	-1	0	1	1	0
item15_3	1		-2	1	1	-1	0	2	0	-1	1	1	1	-1		1	-1	1	-1	1	2	1	1	2	1	2	-1	-1	0	2	-1	0	1	1	-1	1	0	0	1	2	1	1	1	1	2	-1	1	0	0
item15_4	1	2	-2	-1	1	-1	-1	-1	-1	-1	-1	-1	-1	0	0	1	0	0	0	0	-2	-2	-1	0	-1	-2		-1	0	0	-2	-1	1	-1	2	0	1	0	-2	1	0	-1	-1	-1	0	-1	-1	0	-1
item16_1	1	0	0	-1	0	-1	0	-1	0	0	1	-1	-1	0	-1	-1	-1	-1	-1	-1	-2	-2	0	-1	1	0	-1	1	-1	0	-2	0	0	-1	-1	0	-1	-1	-1	-1	-1	-1	-1	0	-1	-1	0	-1	0
item16_2	1	-2	0	0	2	1	0	1	0	-1	0	-1	1	0		0	-1	0	-1	0	-1	-1	-1	-1	0	-1	0	-1	-1	-1	-1	0	-1	-1	-1	1	-1	-1	-1	0	-1	0	-1	0	1	-2	1	1	1
item16_3	1	-2	0	1	0	0	0	2	1	0	1	1	2	1		2	1	1	1	2	1	1	1	1	1	1	1	0	1	1	1	1	2	1	1	1	1	0	1	0	1	2	1	-1	1	0	1	1	0
item16_4	1	0	0	1	2	1	0	2	-2	1	1	2	2	-1		-1	2	0	0	1	2	-2	1	2	1	1	-1	-1	0	0	1	1	-1	1	-2	1	1	0	2	2	2	1	1	2	2	2	1	-1	2
item17_1	1	2	2	-1	0	-1	-1	-1	0	-1	1	0	0	-1	1	-2	0	0	-1	1	-1	-1	-1	1	-1	-1	1	0	0	0	-1	-1	0	-1	0	-1	-1	0	-1	0	-1	-1	-1	0	-1	-2	-1	-1	-1
item17_2	1	1	2	1	2	1	0	0	1	1	1	1	1	1	1	1	1	1	-1	1	1	1	1	1	1	-1	1	-1	1	1	1	1	-1	1	2	1	1	-2	1	0	-1	1	1	1	1	1	1	2	0
item18_1	2	2	0	-2	1	2	0	-2	2	2	1	2	1	2	2	1	2	2	2	2	2	2	2	2	2	-1	2	1	2	2	2	0	-2	1	-2	0	2	0	2	2	2	2	2	2	2	2	2	2	2
item19_1	1	2	1	-1		-2	-1	-2	-2	0	-1	-2	-1	-1		-2	-2	-2	-2	-2	-2	-2	-1	0	-1	-2	-1	-1	-1	-1	-2	1	0	-1	-1	-1	-1	-1	-2	-1	-2	-2	-1	-1	-1	-2	0	-1	-1
item19_2	1	1	-2	0	2	0	0	0	0	0	0	-1	0	0	0	0	0	0	0	0	-2	-1	0	0	-1	0	-1	0	0	-1	0	0	0	-1	0	0	0	0	0	0	0	0	0	0	0	-1	0	-1	0
item19_3	1	1	0	0	2	0	0	1	0	0	-2	0	1	1	0	1	1	0	0	0	-1	0	1	0	0	0	0	1	-1	0	0	0	0	0	0	0	0	0	2	0	0	0	0	0	1	2	0	1	2
item20_1	1	0	-1	0	-1	0	0	0	-1	0	-1	-1	0	-1	-1	0	-1	-1	0	0	-1	-1	0	0	-1	-2	0	0	0	0	0	-1	1	0	0	0	-1	0	0	0	0	-1	-1	0	-2	0	-1	0	0
item20_2	1	2	1	2	1	1	0	1	1	0	1	1	1	0	1	1	2	1	2	1	2	1	1	0	0	2	1	2	1	1	2	0	0	1	2	0	0	0	2	2	0	2	2	2	2	2	1	2	2
item21_1	2	2	1	1		1	1	1	1	1	1	2	1	1	1	1	1	1	1	1	2	1	1	1	1	1	1	1	2	1	1		1	1	2	1	1	1	2	1	1	1	2	-1	1	1	1	2	1
item21_2	2	1	1	0	2	1	0	1	1	0	0	-1	0	-1	1	-1	-1	1	1	0	2	1	0	0	-1	-1	0	1	0	0	1		-1	0	0	0	0	0	1	0	1	0	-1	1	1	1	1	1	0
item21_3	2	2	0	2	2	2	0	1	0	2	2	1	2	2	2	1	2	2	2	2	2	2	2	2	2	2	2	2	2	2	2		2	1	2	2	0	1	2	2	2	2	2	2	2	-1	1	2	2
item22_1	1	2	2	1	2	1	0	1	1	1	1	1	1	1	1	1	1	1	1	1	1	1	1	1	1	1	1	1	1	1	1		1	1	2	1	2	1	2	1	1	1	1	1	1	1	1	1	1
item22_2	1	2	-1	1		-1	0	-1	0	0	-1	-1	-1	0		1	-1	0	0	0	-1	1	-1	0	-1	0	1	-1	0	-1	0		0	0	0	1	0	0	-1	0	0	-1	-1	0	-1	-1	0	0	-1
item22_3	1	2	0	0		1	1	1	0	0	0	-1	-1	0		1	-1	0	1	-1	-1	-1	1	1	0	-1	0	0	-1	0	2		0	0	0	-1	0	-1	2	1	1	0	-1	-1	1	-1	1	0	-2
item22_4	1	2	2	1	1	2	2	1	2	2	1	1	2	2	2	1	2	2	2	2	2	2	2	2	2	2	1	2	2	2	2		1	1	0	2	1	2	2	2	2	2	2	2	2	2	2	2	2
item23_1	2	0	0	1	2	1	1	0	-1	0	-2	0	1	1		-1	1	1	1	-1	1	-1	-1	-1	0	-2	0	-2	-1	0	1		-2	0	1	0	0	0	1	0	1	1	1	-2	1	0	1	2	1
item23_2	2	0	0	-1		-1	-1	-1	1	-2	1	1	-1	-1	1	-1	-1	-1	-1	1	-2	-1	-1	-1	-2	1	0	0	-1	0	-1		-2	-2	-1	-1	-1	0	1	0	-2	-1	-2	0	-2	-1	-1	-1	-2
item23_3	2	2	2	2	2	0	2	2	2	2	1	2	2	2	2	-1	2	2	2	1	2	1	2	2	2	2	2	2	1	2	2		2	2	2	2	2	1	2	2	2	2	2	2	2	2	2	1	2
item24_1	2	2	2	1	2	1	0	-1	1	1	1	-1	1	1	1	1	1	-1	-1	1	1	-2	0	1	1	1	1	-1	0	1	1	1	1	1	1	1	-1	1	-1	0	-1	2	-2	1	1	1	-1	2	-1
item24_2	2	2	2	2	2	1	1	1	0	2	-1	2	2	2	2	-1	2	-1	-2	0	2	-2	2	2	2	2	2	0	2	2	2	0	-2	-1	-2	2	-1	2	2	1	0	2	-1	2	2	2	1	2	2
group		2	2	2	2	2	2	2	2	2	2	2	2	2	2	2	2	2	2	2	2	2	2	2	2	2	2	2	2	2	2	3	3	3	3	3	3	3	3	3	3	3	3	3	3	3	3	3	3
mc						37	36	33	30	33			38	33	38	33	34						38	31		33	28		36	32	30		34	37	34		32	22	33		36			31	33	33		32	36
treatment		2	2	2	2	0	2	2	2	2	2	2	2	2	2	2	2	2	2	2	0	2	2	2	2	2	0	2	0	2	2	0	0	3	3	3	3	3	3	3	3	3	3	3	3	0	3	0	3
ggroup		1-2	1-2	1-2	1-2	1-2	1-2	1-2	1-2	1-2	1-2	11-12	11-12	11-12	11-12	11-12	11-12	11-12	11-12	11-12	11-12	11-12	7-8	7-8	7-8	7-8	7-8	7-8	7-8	7-8	7-8	3-4	3-4	3-4	3-4	3-4	3-4	13-14	13-14	13-14	13-14	13-14	13-14	13-14	13-14	13-14	13-14	9-10	9-10
additional_work		1	1	1	1	1	1	1	1	1	1	1	1	1	1	1	1	1	1	1	1	1	1	1	1	1	1	1	1	1	1	0	1	2	1	1	2	1	1	2	1	1	1	1	2	0	0	1	2
eva_03-01	-	1	2	1	2	1	1	2	1	1	2	2	2	2	3	1	1	1	1	1	1	1	2	1	2	2	2	2	2	2	1	1	1	1	1	1	1	1	1	2	1	1	1	1	2	1	2	1	1
eva_02-01	-	1	3	1	1	1	2	1	1	1	1	2	3	2	3	2	1	1	1	2	2	1	2	1	2	2		2	2	2	1	1	1	3	1	2	1	1	1	3	1	1	1	2	1	2	2	1	2
eva_02-02	-	1	4	1	1	1	1	2	1	1	1	2	3	1	2	1	1	1	1	2	1	1	2	1	2	1	2	3	1	3	1	1	1	1	1	1	1	1	1	3	1	1	1	2	1	3	3	1	1
eva_03-03	+	1	2	5	4	5	5	4	5	5	4	2	4	4	2	5	4	5	4	3	4	2	3	5	3	3	5	4	4	4	4	5	2	2	5	5	5	3	5	4	4	4	5	1	5	5	4	5	5
eva_04-01	+	1	3	5	4	5	5	4	5	5	2	4	5	5	4	4	5	5	5	4	4	5	1	5	3	3	5	4	5	5	5	5	5	5	4	5	5	1	5	3	4	5	5	2	2	5	3	5	5
eva_04-02	-	1	1	1	1	3	2	2	1	1	1	2	1	2	2	3	1	1	1	2	2	1	3	1	3	1	1		1	1	1	1	5	3	1	1	1	4	1	2	2	1	1	4	1	3	2	2	1
eva_02-07	-	1	2	1	2	1	2	3	1	1	2	2	3	3	2	3	1	2	1	3	1	2	3	1	3	2			1	2	1	1	2	2		2	1	1	1	3	2	2	1	4	1	2	3	3	2
eva_01-05	-	1	2	2	2	1	3	1	1	1	2	2	2	2	3	1	1	2	1	3	2	2	4	2	2	1	2		2	2	1	1	4	1	1	1	2	5	1	3	2	1	1	2	2	2	3	2	2
eva_04-05	-	3	4	2	1	2	3	2	1	5	3	3	3	2	3	2	1	2	1	2	1	2	5	1	2	2	2		2	2	1	1	3	1	2	1	1	5	1	3	2	2	1	4	2	3	3	2	2
eva_05-03	-	2	5	2	2	1	3	3	3	4	3	3	3	1	3	3	1	1	1	4	3	1	2	1	4	1	1		1	3	1	2	5	4	1	2	2	5	4	3	3	1	1	2	1	3	3	4	1
eva_03-05	+	1	4	3	5	5	4	4	5	5	3	2	3	3	4	5	5	5	5	1	5	2	3	5	1	1	3		4	3	4	5	5	5	5	5	5	2	4	4	4	5	4	5	4	4	3	5	4
eva_03-08	+	3	4	4	4	5	5	5	5	5	4	3	4	3	4	4	5	5	5	3	5	5	5	5	3	3	4		5	4	5	4	5	5	5	5	4	5	5	5	4	5	5	5	3	4	4	5	5
eva_04-06	-	1	3	1	1	2	1	2	1	1	1	2	3	2	3	1	1	1	1	1	1	1	1	1	2	2	2		2	2	1	1	3	1	1	1	1	2	1	3	1	1	1	3	1	2	3	2	1
eva_01-09	-	1	2	1	1	1	1	1	1	1	2	2	2	2	3	2	1	1	2	3	4	1	2	1	3	1	1		1	1	1	1	1	1	1	2	1	2	1	3	1	2	1	1	1	2	2	1	1
eva_04-07	-	1	3	1	1	1	1	1	1	1	2	2	3	2	4	2	1	1	1	3	2	1	5	1	3	1	1		1	2	1	1	3	1	1	2	1	4	1	3	2	2	1	4	1	2	3	2	1
eva_01-08	+	3	2	5	4	5	5	4	5	5	5	2	4	3	5	5	5	5	5	3	5	5	3	5	4	2	5		5	5	1	4	5	5	5	4	5	5	5	5	5	5	5	5	5	4	4	4	5
eva_02-06	+	1	3	5	5	5	5	5	5	5	4	3	3	5	5	5	5	5	5	4	5	4	5	5	4	5	5		5	5	5	4	5	5	5	5	5	5	5	5	5	5	5	5	5	4	4	5	5
eva_03-09	+	4	3	5	5	5	5	4	5	5	2	4	3	2	4	4	5	5	5	2	4	3	3	5	3	2	4		4	3	5	4	5	5	5	4	5	4	5	5	5	5	5	5	4	4	3	5	5
eva_02-10	-		2	2	2	1	1	2	1	1	3	2	3	3	3	3	1	1	1	3	1	3	3	1	3	2			3	3	3	1	1	3	2	2	1	2	1	3	2	2	1	4	1	2	3	2	2
eva_05-01	-	1	3	1	1	1	1	1	1	1	1	2	3	1	2	1	1	1	1	2	1	1	2	1	2	1	1		2	3	1	1	1	1	1	2	1	2	1	3	1	1	1	1	1	2	3	2	1
eva_05-02	-	1	2	2		3	2	2	2	1	2	2	3	1	1	1	1	1	1	3	2	1	3	1	4	1	1		2	2	1	1	5	4	1	2	1	5	3	2	2	1	1	1	1	2	3	3	1
eva_05-04	+	3	3	5	4	5	4	5	5	5	4	1	4	5	4	5	5	2	4	1	4	5	3	5	2	4	4		5	4	5	4	4	5	5	5	5	2	5	4	3	5	5	5	4	5	3	4	4
eva_05-05	+	5	3	5	5	5	5	5	5	5	5	3	3	4	5	5	5	5	4	4	5	5	2	5	4	4	5		5	5	5	4	5	4	5	5	4	3	5	5	5	5	5	5	5	5	4	3	5
eva_01-07	-	3	3	1	2	2	2	2	1	1	2	4	3	2	3	4	2	1	2	3	3	3	4	1	3	3	3		2	2	1	1	2	2	1	2	2	4	2	3	2	2	1	3	2	3	3	3	2
eva_01-04	-	3	2	1	1	2	3	2	1	1	1	2	3	2	2	2	1	1	1	2	2	1	4	1	3	1	2		1	2	1	1	5	4	1	2	1	5	4	3	2	1	1	1	1	2	3	2	1
[truncated: 24 more columns]
